# Supplementary material for: Process and Structure Modeling of Architected Thermoplastic Composites Using Shape Forming Elements
Source: Polymers (Basel). 2026 Apr 30;18(9):1098. doi: 10.3390/polym18091098 (PMC13165670; doi:10.3390/polym18091098)
Supplement: Supplementary file 1 [file polymers-18-01098-s001.zip]

Archive with 27 entries (26 files):
- Supplemental Materials Matlab/
- Supplemental Materials Matlab/Fit_Mixer_Model.m
- __MACOSX/Supplemental Materials Matlab/._Fit_Mixer_Model.m
- Supplemental Materials Matlab/Model_Homogeneous_Behaviors.m
- __MACOSX/Supplemental Materials Matlab/._Model_Homogeneous_Behaviors.m
- Supplemental Materials Matlab/.DS_Store
- __MACOSX/Supplemental Materials Matlab/._.DS_Store
- Supplemental Materials Matlab/SFE_Optimal_Architectures.m
- __MACOSX/Supplemental Materials Matlab/._SFE_Optimal_Architectures.m
- Supplemental Materials Matlab/Model_SFE_Behaviors.m
- __MACOSX/Supplemental Materials Matlab/._Model_SFE_Behaviors.m
- Supplemental Materials Matlab/Image_Feature_Analysis.m
- __MACOSX/Supplemental Materials Matlab/._Image_Feature_Analysis.m
- Supplemental Materials Matlab/Model_All_Responses_Combinatorics.m
- __MACOSX/Supplemental Materials Matlab/._Model_All_Responses_Combinatorics.m
- Supplemental Materials Matlab/Structure_Property_Regression_Most_Factors.m
- __MACOSX/Supplemental Materials Matlab/._Structure_Property_Regression_Most_Factors.m
- Supplemental Materials Matlab/SFE_Image_AutoCrop_and_Scale.m
- __MACOSX/Supplemental Materials Matlab/._SFE_Image_AutoCrop_and_Scale.m
- Supplemental Materials Matlab/SFE_Fit_Model.m
- __MACOSX/Supplemental Materials Matlab/._SFE_Fit_Model.m
- Supplemental Materials Matlab/Model_Strain_Combinatorics.m
- __MACOSX/Supplemental Materials Matlab/._Model_Strain_Combinatorics.m
- Supplemental Materials Matlab/Structure_Property_Regression_v7_Final_Factors.m
- __MACOSX/Supplemental Materials Matlab/._Structure_Property_Regression_v7_Final_Factors.m
- Supplemental Materials Matlab/SFE_Processed_Feature_Extraction_v5.m
- __MACOSX/Supplemental Materials Matlab/._SFE_Processed_Feature_Extraction_v5.m
