# Supplementary material for: Process and Structure Modeling of Architected Thermoplastic Composites Using Shape Forming Elements
Source: Polymers (Basel). 2026 Apr 30;18(9):1098. doi: 10.3390/polym18091098 (PMC13165670; doi:10.3390/polym18091098)
Supplement: Supplementary file 1 [file polymers-18-01098-s001.zip › Supplemental Materials Matlab/Fit_Mixer_Model.m]

%% Mixer DOE + Mechanical Testing: Final Regression & Polished Plots (Model 0-1, Plots 0-100%)
% Assumes:
%   - Cols 1–3: DOE factors
%   - Cols 4–6: Mechanical test responses
%   - Logic: Model 1 (Full) -> Model 2 (Drop X3^2) -> Detect Outliers -> Model 3 (Clean)

clear; clc; close all;

% Read data
T = readtable('20251204 Mixer DOE and Mechanical Testing.csv');

% Get variable names from the table
varNames = T.Properties.VariableNames;

% Factor names (Columns 1-3)
x1Name = varNames{1};   % e.g., Replicate
x2Name = varNames{2};   % e.g., LCP (0-1 scale in data)
x3Name = varNames{3};   % e.g., PullSpeed

% Create Derived Terms (Quadratic & Interaction) on original scale
x2SqName = [x2Name '_sq'];                
x3SqName = [x3Name '_sq'];
x2x3Name = [x2Name '_' x3Name '_int'];

T.(x2SqName) = T.(x2Name).^2;
T.(x3SqName) = T.(x3Name).^2;
T.(x2x3Name) = T.(x2Name) .* T.(x3Name);

% Loop over responses (Cols 4, 5, 6)
nResp = 3; 
for k = 1:nResp
    respColIdx = 3 + k;
    respName   = varNames{respColIdx};

    fprintf('\n=====================================================\n');
    fprintf('PROCESSING RESPONSE: %s\n', respName);
    fprintf('=====================================================\n');

    %% 1. Model Fit & Outlier Detection
    % Model 2 Formula: X1 + X2 + X3 + X2^2 + X2*X3 (Drops X3^2)
    formula_reduced = sprintf('%s ~ %s + %s + %s + %s + %s', ...
        respName, x1Name, x2Name, x3Name, x2SqName, x2x3Name);

    mdl_reduced = fitlm(T, formula_reduced);

    % Detect Outliers (Studentized Residuals > t-crit)
    studRes = mdl_reduced.Residuals.Studentized;
    tcrit   = tinv(0.975, mdl_reduced.DFE);
    outliers = abs(studRes) > tcrit;
    
    if any(outliers)
        fprintf('  Outliers detected: %d (Rows: %s)\n', ...
            sum(outliers), num2str(find(outliers)'));
    else
        fprintf('  No outliers detected.\n');
    end

    %% 2. Final Model (Clean)
    % Remove outliers and fit final model
    T_clean = T(~outliers, :);
    formula_final = sprintf('%s ~ %s + %s + %s + %s', ...
        respName, x2Name, x3Name, x2SqName, x2x3Name);
    
    mdl_clean = fitlm(T_clean, formula_final);
    
    % Display the model
    disp(mdl_clean);
    
    %% 3. Plotting
    % Create figure
    fig = figure('Name', ['Response: ' respName], 'Color', 'w', 'Position', [100, 100, 1200, 500]);
    
    % --- Subplot 1: Response vs X2 (Grouped by X3) ---
    subplot(1, 2, 1); hold on;
    plotFactorInteraction(mdl_clean, T, outliers, x2Name, x3Name, respName, ...
        x2SqName, x2x3Name);
    
    % --- Subplot 2: Response vs X3 (Grouped by X2) ---
    subplot(1, 2, 2); hold on;
    plotFactorInteraction(mdl_clean, T, outliers, x3Name, x2Name, respName, ...
        x2SqName, x2x3Name);
end

%% Helper Function for Plotting
function plotFactorInteraction(mdl, T, outliers, xAxisVar, groupVar, respVar, x2SqName, x2x3Name)
    % Identify Scaling Factors for Display (0-1 -> 0-100%)
    % We apply this scaling ONLY to the plot coordinates and labels, not the model inputs.
    if contains(xAxisVar, 'LCP', 'IgnoreCase', true)
        xScale = 100;
    else
        xScale = 1;
    end
    
    if contains(groupVar, 'LCP', 'IgnoreCase', true)
        gScale = 100;
    else
        gScale = 1;
    end

    % Unique levels for the grouping variable
    levels = unique(T.(groupVar));
    colors = lines(length(levels));
    
    % Get range for X-axis (Raw Data Scale)
    xMin = min(T.(xAxisVar));
    xMax = max(T.(xAxisVar));
    xRange = linspace(xMin, xMax, 100)';
    
    % Get Pretty Labels
    lblX = getPrettyLabel(xAxisVar);
    lblY = getPrettyLabel(respVar);
    lblGroup = getPrettyLabel(groupVar);
    
    for i = 1:length(levels)
        lvl = levels(i);
        color = colors(i, :);
        
        % 1. Prepare Prediction Data (Use RAW scale for model)
        T_pred = table();
        T_pred.(xAxisVar) = xRange;
        T_pred.(groupVar) = repmat(lvl, 100, 1);
        
        % Re-calculate derived terms for prediction
        if contains(x2SqName, xAxisVar)
            T_pred.(x2SqName) = T_pred.(xAxisVar).^2;
        else
            T_pred.(x2SqName) = T_pred.(groupVar).^2;
        end
        T_pred.(x2x3Name) = T_pred.(xAxisVar) .* T_pred.(groupVar);
        
        % 2. Predict with 95% Confidence Intervals
        [yPred, yCI] = predict(mdl, T_pred, 'Alpha', 0.05);
        
        % 3. Define Plotting Coordinates (Apply DISPLAY scale)
        xPlot = xRange * xScale;
        
        % 4. Plot Shaded Confidence Interval
        xFill = [xPlot; flipud(xPlot)];
        yFill = [yCI(:,1); flipud(yCI(:,2))];
        fill(xFill, yFill, color, 'FaceAlpha', 0.15, 'EdgeColor', 'none', 'HandleVisibility', 'off');
        
        % 5. Plot Model Line (Dashed)
        plot(xPlot, yPred, '--', 'Color', color, 'LineWidth', 2, 'HandleVisibility', 'off');
        
        % 6. Plot Data (Inliers) - CIRCLES
        % Scale the raw data for plotting
        idx = (T.(groupVar) == lvl) & ~outliers;
        scatter(T.(xAxisVar)(idx) * xScale, T.(respVar)(idx), 60, color, 'filled', 'o', ...
            'DisplayName', sprintf('%s = %g', lblGroup, lvl * gScale));
        
        % 7. Plot Data (Outliers) - X MARKERS
        idxOut = (T.(groupVar) == lvl) & outliers;
        if any(idxOut)
            scatter(T.(xAxisVar)(idxOut) * xScale, T.(respVar)(idxOut), 80, color, 'x', ...
                'LineWidth', 2, 'HandleVisibility', 'off');
        end
    end
    
    % Apply Labels and Clean Up
    xlabel(lblX, 'FontWeight', 'bold');
    ylabel(lblY, 'FontWeight', 'bold');
    grid on;
    legend('show', 'Location', 'northeast');
end

%% Helper Function for Label Mapping
function niceLabel = getPrettyLabel(rawName)
    if strcmpi(rawName, 'LCP')
        niceLabel = 'LCP, %';
    elseif contains(rawName, 'PullSpeed', 'IgnoreCase', true)
        niceLabel = 'Pull speed, cm/s';
    elseif contains(rawName, 'Modulus', 'IgnoreCase', true)
        niceLabel = 'Modulus, MPa';
    elseif contains(rawName, 'Stress', 'IgnoreCase', true)
        niceLabel = 'Stress at break, MPa';
    elseif contains(rawName, 'Strain', 'IgnoreCase', true)
        niceLabel = 'Strain at break, %';
    else
        niceLabel = strrep(rawName, '_', ' ');
    end
end
