# Supplementary material for: Process and Structure Modeling of Architected Thermoplastic Composites Using Shape Forming Elements
Source: Polymers (Basel). 2026 Apr 30;18(9):1098. doi: 10.3390/polym18091098 (PMC13165670; doi:10.3390/polym18091098)
Supplement: Supplementary file 1 [file polymers-18-01098-s001.zip › Supplemental Materials Matlab/SFE_Optimal_Architectures.m]

% SFE_Optimal_Architectures.m
% Generates 2D cross-section plots of the optimal SFE architectures
% Dimensions: 10 mm wide x 2 mm thick rounded rectangle (50/50 area ratio)

clear; clc; close all;

% --- Colors (matching image analysis tints) ---
colorAPA = [0.2, 0.4, 0.8]; % Blue
colorLCP = [0.8, 0.3, 0.2]; % Red/Orange

% --- Setup Figure ---
fig = figure('Name', 'Optimal SFE Architectures', 'Color', 'w', 'Position', [100, 100, 800, 600]);

% --- Architecture 1: Modulus (Coaxial Cable) ---
subplot(3, 1, 1); hold on;
title('Max Modulus: Centralized Core (Low J, Minimized Interface)', 'FontSize', 14, 'FontWeight', 'bold');
drawRoundedRect(0, 0, 10, 2, 0.8, colorAPA); % APA Outer Shell
drawRoundedRect(0, 0, 6, 1.6, 0.6, colorLCP); % LCP Core (~50% Area)
formatAxis();

% --- Architecture 2: Stress at Break (Sandwich Panel) ---
subplot(3, 1, 2); hold on;
title('Max Stress at Break: Top/Bottom Skins (High Iz, Low Ix)', 'FontSize', 14, 'FontWeight', 'bold');
drawRoundedRect(0, 0, 10, 2, 0.8, colorAPA); % APA Outer Shell
% LCP Skins (Top and Bottom, pulled away from lateral edges)
drawRoundedRect(0, 0.6, 8, 0.8, 0.2, colorLCP); % Top Skin
drawRoundedRect(0, -0.6, 8, 0.8, 0.2, colorLCP); % Bottom Skin
formatAxis();

% --- Architecture 3: Elongation to Failure (Lateral Edge-Rails) ---
subplot(3, 1, 3); hold on;
title('Max Strain: Lateral Rails (Min Iz, Max Ix)', 'FontSize', 14, 'FontWeight', 'bold');
drawRoundedRect(0, 0, 20/3, 3, 0.8, colorAPA); % APA Matrix

% LCP pushed to the extreme left and right lateral edges
drawRoundedRect(-2, 0, 2.4, 2, 0.9, colorLCP); % Left LCP Rail
drawRoundedRect(2, 0, 2.4, 2, 0.9, colorLCP);  % Right LCP Rail
formatAxis();

% Add global legend
lgd = legend('APA (Ductile Matrix)', 'LCP (Stiff/Strong Phase)', 'Orientation', 'horizontal', 'Position', [0.35 0.02 0.3 0.05]);
lgd.FontSize = 12;

% --- Helper Functions ---
function formatAxis()
    axis equal;
    xlim([-6 6]);
    ylim([-2 2]);
    set(gca, 'Visible', 'off'); % Hide axes for a clean graphic look
end

function drawRoundedRect(xCenter, yCenter, width, height, radius, fillColor)
    % Generates coordinates for a rounded rectangle
    theta = linspace(0, pi/2, 20);
    
    % Four corners
    x_tr = width/2 - radius + radius*cos(theta);
    y_tr = height/2 - radius + radius*sin(theta);
    
    x_tl = -width/2 + radius + radius*cos(theta + pi/2);
    y_tl = height/2 - radius + radius*sin(theta + pi/2);
    
    x_bl = -width/2 + radius + radius*cos(theta + pi);
    y_bl = -height/2 + radius + radius*sin(theta + pi);
    
    x_br = width/2 - radius + radius*cos(theta + 3*pi/2);
    y_br = -height/2 + radius + radius*sin(theta + 3*pi/2);
    
    % Combine coordinates
    X = [x_tr, x_tl, x_bl, x_br] + xCenter;
    Y = [y_tr, y_tl, y_bl, y_br] + yCenter;
    
    fill(X, Y, fillColor, 'EdgeColor', 'none');
end
