# Supplementary material for: Process and Structure Modeling of Architected Thermoplastic Composites Using Shape Forming Elements
Source: Polymers (Basel). 2026 Apr 30;18(9):1098. doi: 10.3390/polym18091098 (PMC13165670; doi:10.3390/polym18091098)
Supplement: Supplementary file 1 [file polymers-18-01098-s001.zip › Supplemental Materials Matlab/Model_SFE_Behaviors.m]

%% SFE Mechanical Testing: Final Regression & Polished Plots (Model 0-1, Plots 0-100%)
clear; clc; close all;

% Define the files and names for the 3 SFEs
sfeFiles = {'20251215_Jacks_Summary.csv', '20251215_Ibeam_Summary.csv', '20251215_BarnDoor_Summary.csv'};
sfeNames = {'Jacks', 'I-Beam', 'Barn Door'};

for sfeIdx = 1:length(sfeFiles)
    
    currentFile = sfeFiles{sfeIdx};
    currentSFE = sfeNames{sfeIdx};
    
    fprintf('\n*****************************************************\n');
    fprintf('           ANALYZING SFE: %s\n', currentSFE);
    fprintf('*****************************************************\n');
    
    % Check if file exists to prevent errors
    if ~isfile(currentFile)
        warning('File %s not found. Skipping to next SFE...', currentFile);
        continue;
    end
    
    % Read data
    T = readtable(currentFile);

    % Variable names
    varNames = T.Properties.VariableNames;
    x1Name = varNames{1}; 
    x2Name = varNames{2};   % LCP (0–1 in data)
    x3Name = varNames{3};   % PullSpeed

    % --- 1. Scale Factors to [0,1] ---
    % Normalize PullSpeed for consistency in modeling
    minX3 = min(T.(x3Name));
    maxX3 = max(T.(x3Name));
    T.(x3Name) = (T.(x3Name) - minX3) / (maxX3 - minX3);

    % Interaction term
    x2x3Name = [x2Name '_' x3Name '_int'];
    T.(x2x3Name) = T.(x2Name).*T.(x3Name);

    % Loop over responses
    nResp = 3;
    for k = 1:nResp

        respName = varNames{3+k};

        fprintf('\n=====================================================\n');
        fprintf('PROCESSING RESPONSE: %s (%s)\n', respName, currentSFE);
        fprintf('=====================================================\n');

        %% -------- Set Y-Axis Limits Based on Response --------
        if contains(respName,'Modulus','IgnoreCase',true)
            yLimits = [0 3500];     % <-- adjust if needed
        elseif contains(respName,'Stress','IgnoreCase',true)
            yLimits = [0 160];       % <-- adjust if needed
        elseif contains(respName,'Strain','IgnoreCase',true)
            yLimits = [0 40];       % <-- adjust if needed
        else
            yLimits = [];           % automatic if unknown variable
        end

        %% Model + outliers
        formula = sprintf('%s ~ %s + %s + %s',respName,x2Name,x3Name,x2x3Name);
        mdl = fitlm(T,formula);

        studRes = mdl.Residuals.Studentized;
        tcrit = tinv(0.975,mdl.DFE);
        outliers = abs(studRes) > tcrit;

        fprintf('  Outliers detected: %d\n',sum(outliers));

        mdl_clean = fitlm(T(~outliers,:),formula);
        disp(mdl_clean);

        %% Plotting
        figName = sprintf('%s - %s', currentSFE, respName);
        figure('Name', figName, 'Color','w','Position',[100 100 1200 500]);

        % -------- Subplot 1: Response vs LCP (Grouped by PullSpeed) --------
        subplot(1,2,1); hold on;
        title(sprintf('%s: %s vs LCP', currentSFE, getPrettyLabel(respName)));

        customColors = [0 0.6 0; 0.6 0 0.6];

        plotFactorInteraction( ...
            mdl_clean,T,outliers, ...
            x2Name,x3Name,respName, ...
            x2Name,x3Name,x2x3Name, ...
            minX3, maxX3, ... % Pass scaling factors
            'UseZeroOneScale',true, ...
            'CustomColors',customColors);

        if ~isempty(yLimits)
            ylim(yLimits);
        end

        % -------- Subplot 2: Response vs PullSpeed (Grouped by LCP) --------
        subplot(1,2,2); hold on;
        title(sprintf('%s: %s vs Pull Speed', currentSFE, getPrettyLabel(respName)));

        plotFactorInteraction( ...
            mdl_clean,T,outliers, ...
            x3Name,x2Name,respName, ...
            x2Name,x3Name,x2x3Name, ...
            minX3, maxX3); % Pass scaling factors

        if ~isempty(yLimits)
            ylim(yLimits);
        end
    end
end

%% ================= Helper: Plot Interaction =================
function plotFactorInteraction(mdl,T,outliers,xAxisVar,groupVar,respVar,...
                               x2Name,x3Name,x2x3Name, minX3, maxX3, varargin)

    % ---- Optional arguments ----
    p = inputParser;
    addParameter(p,'UseZeroOneScale',false,@islogical);
    addParameter(p,'CustomColors',[],@(x)isnumeric(x));
    parse(p,varargin{:});

    useZeroOneScale = p.Results.UseZeroOneScale;
    customColors    = p.Results.CustomColors;

    levels = unique(T.(groupVar));

    if isempty(customColors)
        colors = lines(numel(levels));
    else
        colors = customColors;
    end

    xRange = linspace(min(T.(xAxisVar)),max(T.(xAxisVar)),100)';
    lblX = getPrettyLabel(xAxisVar);
    lblY = getPrettyLabel(respVar);
    lblGroup = getPrettyLabel(groupVar);

    for i = 1:numel(levels)

        lvl = levels(i);
        color = colors(i,:);

        % ---- Prediction table (Model requires normalized [0,1] inputs) ----
        T_pred = table();

        if strcmp(xAxisVar,x2Name)
            T_pred.(x2Name) = xRange;
            T_pred.(x3Name) = repmat(lvl,100,1);
        else
            T_pred.(x3Name) = xRange;
            T_pred.(x2Name) = repmat(lvl,100,1);
        end

        T_pred.(x2x3Name) = T_pred.(x2Name).*T_pred.(x3Name);

        [yPred,yCI] = predict(mdl,T_pred);

        % ---- Un-Scale Axes for Display ----
        if contains(xAxisVar,'PullSpeed','IgnoreCase',true)
            xPlot = xRange * (maxX3 - minX3) + minX3;
        elseif contains(xAxisVar,'LCP','IgnoreCase',true) && ~useZeroOneScale
            xPlot = xRange * 100;
        else
            xPlot = xRange;
        end

        % ---- Confidence band ----
        fill([xPlot;flipud(xPlot)], ...
             [yCI(:,1);flipud(yCI(:,2))], ...
             color,'FaceAlpha',0.15,'EdgeColor','none', ...
             'HandleVisibility','off');

        % ---- Regression line ----
        plot(xPlot,yPred,'--','Color',color,'LineWidth',2, ...
             'HandleVisibility','off');

        % ---- Un-Scale Raw Data for Display ----
        idx = T.(groupVar)==lvl & ~outliers;
        
        rawX = T.(xAxisVar)(idx);
        if contains(xAxisVar,'PullSpeed','IgnoreCase',true)
            plotX = rawX * (maxX3 - minX3) + minX3;
        elseif contains(xAxisVar,'LCP','IgnoreCase',true) && ~useZeroOneScale
            plotX = rawX * 100;
        else
            plotX = rawX;
        end

        % ---- Custom legend text formatting ----
        if contains(groupVar,'LCP','IgnoreCase',true)
            if lvl == 0
                legendText = 'LCP Core = no';
            else
                legendText = 'LCP Core = yes';
            end
        elseif contains(groupVar,'PullSpeed','IgnoreCase',true)
            val = lvl * (maxX3 - minX3) + minX3;
            legendText = sprintf('%s = %.2f', lblGroup, val);
        else
            legendText = sprintf('%s = %g', lblGroup, lvl);
        end

        scatter(plotX, ...
                T.(respVar)(idx), ...
                60,color,'filled','o', ...
                'DisplayName',legendText);
    end

    xlabel(lblX,'FontWeight','bold');
    ylabel(lblY,'FontWeight','bold');
    grid on;
    legend('show','Location','best');
end

%% ================= Labels =================
function niceLabel = getPrettyLabel(rawName)

    if strcmpi(rawName,'LCP')
        niceLabel = 'LCP, %';

    elseif contains(rawName,'PullSpeed','IgnoreCase',true)
        niceLabel = 'Pull speed, cm/s';

    elseif contains(rawName,'Modulus','IgnoreCase',true)
        niceLabel = 'Modulus, MPa';

    elseif contains(rawName,'Stress','IgnoreCase',true)
        niceLabel = 'Stress at break, MPa';

    elseif contains(rawName,'Strain','IgnoreCase',true)
        niceLabel = 'Strain at break, %';

    else
        niceLabel = strrep(rawName,'_',' ');
    end
end
