# Supplementary material for: Process and Structure Modeling of Architected Thermoplastic Composites Using Shape Forming Elements
Source: Polymers (Basel). 2026 Apr 30;18(9):1098. doi: 10.3390/polym18091098 (PMC13165670; doi:10.3390/polym18091098)
Supplement: Supplementary file 1 [file polymers-18-01098-s001.zip › Supplemental Materials Matlab/Image_Feature_Analysis.m]

% SFE_Microscopy_Feature_Extraction.m
% Processes masked SFE cross-section images to extract geometric properties
% File naming convention: SFEname_CoreMaterial_PullSpeed_TotalArea.ext
% Example: BarnDoor_LCP_1.52_10.5.tif

clear; clc; close all;

% --- 1. Setup Directory and File Parsing ---
imageDir = 'Processed\'; 
files = dir(fullfile(imageDir, '*.png')); % Adjust extension if needed

% Initialize an empty table to store regression data
numFiles = length(files);
resultsTable = table('Size', [numFiles, 11], ...
    'VariableTypes', {'string', 'string', 'double', 'double', 'double', 'double', 'double', 'double', 'double', 'double', 'double'}, ...
    'VariableNames', {'SFE_Type', 'Core_Material', 'Pull_Speed', 'Total_Area_mm2', ...
                      'LCP_Area_mm2', 'APA_Area_mm2', 'LCP_Perimeter_mm', 'Interfacial_Perimeter_mm', ...
                      'Total_Iz_mm4', 'LCP_Iz_mm4', 'APA_Iz_mm4'});

for i = 1:numFiles
    % Parse filename
    fileName = files(i).name;
    [~, nameStr, ~] = fileparts(fileName);
    nameParts = split(nameStr, '_');
    
    sfeType = nameParts{1};
    coreMat = nameParts{2};
    pullSpeed = str2double(nameParts{3});
    totalAreaGiven = str2double(nameParts{4}); % mm^2
    
    % --- 2. Load Image and Calibrate Spatial Dimensions ---
    img = imread(fullfile(imageDir, fileName));
    if size(img, 3) == 3
        img = rgb2gray(img);
    end
    
    % Apply Gaussian filter to smooth noise before thresholding
    img_smooth = imgaussfilt(img, 2); 
    
    % Masking: Assume user masked background to pure black (intensity 0)
    % You can adjust this to NaN if you used a different masking strategy
    polymerMask = img_smooth > 0; 
    totalPixels = sum(polymerMask, 'all');
    
    % Dynamic Calibration
    pixelArea = totalAreaGiven / totalPixels; % mm^2 per pixel
    h = sqrt(pixelArea); % mm per pixel dimension (matches 'h' in your paper)
    
    % --- 3. Thresholding and Segmentation ---
    % Otsu's method on the non-zero pixels to find the APA/LCP threshold
    pixelIntensities = img_smooth(polymerMask);
    level = multithresh(pixelIntensities, 1);
    
    % Assuming LCP is the brighter, opaque phase
    lcpMask = (img_smooth > level) & polymerMask;
    apaMask = (img_smooth <= level) & polymerMask;
    
    % --- 4. Feature Extraction (Area & Perimeter) ---
    lcpArea = sum(lcpMask, 'all') * pixelArea;
    apaArea = sum(apaMask, 'all') * pixelArea;
    
    % Extract perimeters
    lcpBoundary = bwperim(lcpMask);
    lcpPerimLength = sum(lcpBoundary, 'all') * h;
    
    % Interfacial Perimeter: Where dilated LCP meets APA
    lcpDilated = imdilate(lcpMask, strel('square', 3));
    interfaceMask = lcpDilated & apaMask;
    interfacialPerim = sum(interfaceMask, 'all') * h;
    
    % --- 5. Discretized Moment of Inertia (Iz) ---
    % Create coordinate grids
    [rows, cols] = size(img);
    [X, Y] = meshgrid(1:cols, 1:rows);
    
    % Convert to physical coordinates (mm)
    Y_phys = Y .* h;
    
    % 5a. Total Cross-Section Iz
    y_c_total = sum(Y_phys(polymerMask)) / totalPixels; % Neutral axis height
    Iz_total = sum((Y_phys(polymerMask) - y_c_total).^2) * pixelArea;
    
    % 5b. LCP Phase Iz (Crucial for flexural stiffness scaling)
    if sum(lcpMask, 'all') > 0
        y_c_lcp = sum(Y_phys(lcpMask)) / sum(lcpMask, 'all');
        Iz_lcp = sum((Y_phys(lcpMask) - y_c_total).^2) * pixelArea; % Relative to total neutral axis
    else
        Iz_lcp = 0;
    end
    
    % 5c. APA Phase Iz
    if sum(apaMask, 'all') > 0
        y_c_apa = sum(Y_phys(apaMask)) / sum(apaMask, 'all');
        Iz_apa = sum((Y_phys(apaMask) - y_c_total).^2) * pixelArea; % Relative to total neutral axis
    else
        Iz_apa = 0;
    end
    
    % --- 6. Store Results ---
    resultsTable(i, :) = {sfeType, coreMat, pullSpeed, totalAreaGiven, ...
                          lcpArea, apaArea, lcpPerimLength, interfacialPerim, ...
                          Iz_total, Iz_lcp, Iz_apa};
end

disp('Feature extraction complete. Ready for regression modeling.');
% To export for regression:
writetable(resultsTable, 'SFE_Extracted_Features2.csv');
