# Supplementary material for: Process and Structure Modeling of Architected Thermoplastic Composites Using Shape Forming Elements
Source: Polymers (Basel). 2026 Apr 30;18(9):1098. doi: 10.3390/polym18091098 (PMC13165670; doi:10.3390/polym18091098)
Supplement: Supplementary file 1 [file polymers-18-01098-s001.zip › Supplemental Materials Matlab/Structure_Property_Regression_Most_Factors.m]

%% SFE Mechanical Testing: Comprehensive Geometric Regression
clear; clc; close all;

%% 1. Load Extracted Microscopy Features
% Ensure 'SFE_Extracted_Features.csv' is in your current directory
feats = readtable('SFE_Extracted_Features.csv');

% Convert string columns to categorical for cleaner joining/modeling
feats.SFE_Type = categorical(feats.SFE_Type);
feats.Core_Material = categorical(feats.Core_Material);
feats.Pull_Speed = categorical(string(feats.Pull_Speed)); % Ensure string format matches

%% 2. Load and Format Tensile Results
% Define files and their corresponding SFE Types
tensileFiles = {'20251215_Ibeam_Summary.csv', '20260127_BarnDoor_Summary.csv', '20260127_Jacks_Summary.csv'};
sfeTypes = {'IBeam', 'BarnDoor', 'Jacks'};

tensileData = table();

for i = 1:length(tensileFiles)
    tmpT = readtable(tensileFiles{i});
    
    % Map SFE Type
    tmpT.SFE_Type = repmat(categorical(sfeTypes(i)), height(tmpT), 1);
    
    % Map LCP Core (1/0) to string "LCP"/"APA" to match feature table
    coreMatStr = repmat("APA", height(tmpT), 1);
    coreMatStr(tmpT.("LCPCore_1_yes_") == 1) = "LCP"; 
    tmpT.Core_Material = categorical(coreMatStr);
    
    % Map continuous Pull Speed (0.51, 1.52) to categorical ("1", "3") to match feature table
    pullSpeedStr = repmat("1", height(tmpT), 1);
    pullSpeedStr(tmpT.("PullSpeed_Cm_s") > 1.0) = "3"; 
    tmpT.Pull_Speed = categorical(pullSpeedStr);
    
    % Standardize Response Column Names to avoid conflicts during join
    tmpT.Properties.VariableNames{4} = 'Modulus_MPa';
    tmpT.Properties.VariableNames{5} = 'Stress_At_Break_MPa';
    tmpT.Properties.VariableNames{6} = 'Strain_At_Break_Pct';
    
    tensileData = [tensileData; tmpT];
end

%% 3. Join the Datasets
% Inner join the tensile testing data with the geometric features
mergedT = innerjoin(tensileData, feats, 'Keys', {'SFE_Type', 'Core_Material', 'Pull_Speed'});

%% 3. Join Datasets & Engineer Features
mergedT = innerjoin(tensileData, feats, 'Keys', {'SFE_Type', 'Core_Material', 'Pull_Speed'});

% Feature Engineering
mergedT.Mean_Thickness = mergedT.Total_Area_mm2 ./ mergedT.Interfacial_Perim_mm;
mergedT.Stress_Factor_Z = mergedT.LCP_Iz_mm4 ./ max(mergedT.APA_Iz_mm4, 1e-6); 
mergedT.Stress_Factor_X = mergedT.LCP_Ix_mm4 ./ max(mergedT.APA_Ix_mm4, 1e-6); 
mergedT.Stress_Factor_J = mergedT.LCP_J_mm4 ./ max(mergedT.APA_J_mm4, 1e-6); 
mergedT.Inv_Total_Area = 1 ./ mergedT.Total_Area_mm2;

fprintf('Successfully merged %d tensile specimens.\n\n', height(mergedT));

%% 4. Define Predictors
% Throwing the "Kitchen Sink" at the model to start pruning.
all_predictors = {'Total_Area_mm2', 'LCP_Area_mm2', 'APA_Area_mm2', ...
                  'Interfacial_Perim_mm', 'Total_Iz_mm4', 'LCP_Iz_mm4', 'APA_Iz_mm4', ...
                  'y_neutral_mm', 'Predicted_Modulus_MPa', ...
                  'Mean_Width_mm', 'Mean_Thickness_mm', 'Aspect_Ratio', ...
                  'Inv_Total_Area','Stress_Factor_Z','Stress_Factor_X','Stress_Factor_Z'};

reduced_predictors = {'Total_Area_mm2', ...
                  'Interfacial_Perim_mm', 'LCP_Iz_mm4', 'APA_Iz_mm4', ...
                  'LCP_Ix_mm4', 'APA_Ix_mm4', ...
                  'Mean_Thickness_mm', 'Aspect_Ratio', ...
                  'Stress_Factor_Z','Stress_Factor_X','Stress_Factor_Z'};

my_predictors = reduced_predictors; %

%my_predictors = {'Inv_Total_Area', ...
%                  'Interfacial_Perim_mm', 'LCP_Iz_mm4', 'APA_Iz_mm4', ...
%                  'Mean_Thickness_mm', 'Aspect_Ratio'}; 

%% 5. Normalize Predictors to [0, 1] Range
% Create a unique list of all variables that might be used as predictors
varsToNormalize = unique([all_predictors, my_predictors]);

for v = 1:length(varsToNormalize)
    varName = varsToNormalize{v};
    if ismember(varName, mergedT.Properties.VariableNames)
        varMin = min(mergedT.(varName));
        varMax = max(mergedT.(varName));
        if varMax > varMin
            mergedT.(varName) = (mergedT.(varName) - varMin) ./ (varMax - varMin);
        else
            mergedT.(varName) = zeros(height(mergedT), 1); % Handle constant vectors safely
        end
    end
end
fprintf('Predictors successfully normalized to a [0, 1] scale.\n\n');

%% 6. Perform Regression on Responses
predictors_str = strjoin(my_predictors, ' + ');
responses = {'Modulus_MPa', 'Stress_At_Break_MPa', 'Strain_At_Break_Pct'};

for k = 1:length(responses)
    respName = responses{k};

    fprintf('=====================================================\n');
    fprintf('REGRESSION FOR: %s\n', strrep(respName, '_', ' '));
    fprintf('=====================================================\n');

    % Build model formula: Response ~ Predictors
    formula = sprintf('%s ~ %s', respName, predictors_str);
    
    % Fit Linear Model
    mdl = fitlm(mergedT, formula);
    
    % Check for Outliers
    studRes = mdl.Residuals.Studentized;
    tcrit = tinv(0.95, mdl.DFE);
    outliers = abs(studRes) > tcrit;

    fprintf('  Outliers detected: %d\n', sum(outliers));

    % Re-fit model without outliers
    mdl_clean = fitlm(mergedT(~outliers, :), formula);
    disp(mdl_clean);
    
    % Output model diagnostics
    fprintf('  R-Squared (Adjusted): %.3f\n\n', mdl_clean.Rsquared.Adjusted);
end
