# Supplementary material for: Process and Structure Modeling of Architected Thermoplastic Composites Using Shape Forming Elements
Source: Polymers (Basel). 2026 Apr 30;18(9):1098. doi: 10.3390/polym18091098 (PMC13165670; doi:10.3390/polym18091098)
Supplement: Supplementary file 1 [file polymers-18-01098-s001.zip › Supplemental Materials Matlab/SFE_Image_AutoCrop_and_Scale.m]

% SFE_Image_AutoCrop_and_Scale.m
% Automates scale bar detection, rotation, and cropping for SFE cross-sections

clear; clc; close all;

% Set your directory here
imageDir = pwd; % Currently set to current working directory
files = dir(fullfile(imageDir, '*.png')); % Assuming .png, change if .tif

for i = 1:length(files)
    fileName = files(i).name;
    img = imread(fullfile(imageDir, fileName));
    
    % Convert to grayscale for processing
    if size(img, 3) == 3
        grayImg = rgb2gray(img);
    else
        grayImg = img;
    end
    
    [rows, cols] = size(grayImg);
    
    %% 1. Identify the 1000 um scale bar
    % Search only the bottom 30% of the image to avoid the polymer
    bottomRegion = grayImg(round(0.7*rows):end, :);
    
    % Threshold for pure black (ignores the grey footer in LCP_3)
    blackMask = bottomRegion < 40; 
    
    % Morphological opening: Keep only horizontal lines longer than 50 pixels. 
    % This brilliantly isolates the scale bar and deletes all the footer text!
    se = strel('line', 50, 0); 
    lineMask = imopen(blackMask, se);
    
    % Measure the scale bar width
    barProps = regionprops(lineMask, 'BoundingBox', 'Area');
    [~, maxBarIdx] = max([barProps.Area]); % Find the largest line
    scaleBarWidth_pixels = round(barProps(maxBarIdx).BoundingBox(3));
    
    %% 2. Find main object and its horizontal axis
    % Search the top 70% to avoid picking up the scale bar or footer
    upperRegion = grayImg(1:round(0.7*rows), :);
    
    % The background is white (~255). Polymer is darker.
    polymerMask = upperRegion < 240; 
    
    % Fill holes (since APA is translucent and might threshold as "white")
    polymerMask = imfill(polymerMask, 'holes');
    
    % Remove dust/noise (keep only objects larger than 5000 pixels)
    polymerMask = bwareaopen(polymerMask, 5000); 
    
    % Get orientation of the largest object
    objProps = regionprops(polymerMask, 'Orientation', 'Area');
    [~, maxObjIdx] = max([objProps.Area]);
    angle = objProps(maxObjIdx).Orientation;
    
    %% 3. Rotate the image
    % Rotate the original image to make the main axis perfectly horizontal
    % Note: 'loose' prevents clipping the corners during rotation
    rotatedImg = imrotate(img, -angle, 'bicubic', 'loose');
    
    % Rotate the mask identically so we know exactly where the polymer went
    rotatedMask = imrotate(polymerMask, -angle, 'nearest', 'loose');
    
    %% 4. Crop the image to the main object
    rotProps = regionprops(rotatedMask, 'BoundingBox', 'Area');
    [~, rotMaxIdx] = max([rotProps.Area]);
    bbox = rotProps(rotMaxIdx).BoundingBox;
    
    % Add a 15-pixel margin around the polymer so it isn't completely flush
    margin = 15;
    bbox(1) = max(1, bbox(1) - margin);
    bbox(2) = max(1, bbox(2) - margin);
    bbox(3) = min(size(rotatedImg, 2) - bbox(1), bbox(3) + 2*margin);
    bbox(4) = min(size(rotatedImg, 1) - bbox(2), bbox(4) + 2*margin);
    
    croppedImg = imcrop(rotatedImg, bbox);
    
    %% 5. Write new file with scale in the name
    [~, baseName, ~] = fileparts(fileName);
    
    % Output format: OriginalName_Scale_XYZpx.png 
    % (e.g., BarnDoor_APA_3_Scale_185px.png)
    newName = sprintf('%s_Scale_%dpx.png', baseName, scaleBarWidth_pixels);
    
    % Save to a new 'Processed' subfolder to keep things organized
    if ~exist('Processed', 'dir')
        mkdir('Processed');
    end
    imwrite(croppedImg, fullfile(imageDir, 'Processed', newName));
    
    fprintf('Processed %s -> %s\n', fileName, newName);
end

disp('All images rotated, cropped, and saved!');
