# Supplementary material for: Process and Structure Modeling of Architected Thermoplastic Composites Using Shape Forming Elements
Source: Polymers (Basel). 2026 Apr 30;18(9):1098. doi: 10.3390/polym18091098 (PMC13165670; doi:10.3390/polym18091098)
Supplement: Supplementary file 1 [file polymers-18-01098-s001.zip › Supplemental Materials Matlab/SFE_Fit_Model.m]

%% SFE Mechanical Testing: Final Regression & Polished Plots (Model 0-1, Plots 0-100%)
clear; clc; close all;

% Read data
T = readtable('20251215_Ibeam_Summary.csv');

% Variable names
varNames = T.Properties.VariableNames;
x1Name = varNames{1}; 
x2Name = varNames{2};   % LCP (0–1 in data)
x3Name = varNames{3};   % PullSpeed

% Interaction term
x2x3Name = [x2Name '_' x3Name '_int'];
T.(x2x3Name) = T.(x2Name).*T.(x3Name);

% Loop over responses
nResp = 3;
for k = 1:nResp

    respName = varNames{3+k};

    fprintf('\n=====================================================\n');
    fprintf('PROCESSING RESPONSE: %s\n', respName);
    fprintf('=====================================================\n');

    %% -------- Set Y-Axis Limits Based on Response --------
    if contains(respName,'Modulus','IgnoreCase',true)
        yLimits = [0 3500];     % <-- adjust if needed
    elseif contains(respName,'Stress','IgnoreCase',true)
        yLimits = [0 160];       % <-- adjust if needed
    elseif contains(respName,'Strain','IgnoreCase',true)
        yLimits = [0 40];       % <-- adjust if needed
    else
        yLimits = [];           % automatic if unknown variable
    end

    %% Model + outliers
    formula = sprintf('%s ~ %s + %s + %s',respName,x2Name,x3Name,x2x3Name);
    mdl = fitlm(T,formula);

    studRes = mdl.Residuals.Studentized;
    tcrit = tinv(0.975,mdl.DFE);
    outliers = abs(studRes) > tcrit;

    fprintf('  Outliers detected: %d\n',sum(outliers));

    mdl_clean = fitlm(T(~outliers,:),formula);
    disp(mdl_clean);

    %% Plotting
    figure('Color','w','Position',[100 100 1200 500]);

    % -------- Subplot 1: Response vs LCP (Grouped by PullSpeed) --------
    subplot(1,2,1); hold on;

    customColors = [0 0.6 0; 0.6 0 0.6];

    plotFactorInteraction( ...
        mdl_clean,T,outliers, ...
        x2Name,x3Name,respName, ...
        x2Name,x3Name,x2x3Name, ...
        'UseZeroOneScale',true, ...
        'CustomColors',customColors);

    if ~isempty(yLimits)
        ylim(yLimits);
    end

    % -------- Subplot 2: Response vs PullSpeed (Grouped by LCP) --------
    subplot(1,2,2); hold on;

    plotFactorInteraction( ...
        mdl_clean,T,outliers, ...
        x3Name,x2Name,respName, ...
        x2Name,x3Name,x2x3Name);

    if ~isempty(yLimits)
        ylim(yLimits);
    end
end

%% ================= Helper: Plot Interaction =================
function plotFactorInteraction(mdl,T,outliers,xAxisVar,groupVar,respVar,...
                               x2Name,x3Name,x2x3Name,varargin)

    % ---- Optional arguments ----
    p = inputParser;
    addParameter(p,'UseZeroOneScale',false,@islogical);
    addParameter(p,'CustomColors',[],@(x)isnumeric(x));
    parse(p,varargin{:});

    useZeroOneScale = p.Results.UseZeroOneScale;
    customColors    = p.Results.CustomColors;

    % ---- Axis scaling ----
    if contains(xAxisVar,'LCP','IgnoreCase',true) && ~useZeroOneScale
        xScale = 100;
    else
        xScale = 1;
    end

    % ---- Legend scaling depends ONLY on grouping variable ----
    if contains(groupVar,'LCP','IgnoreCase',true)
        legendScale = 100;
    else
        legendScale = 1;
    end

    levels = unique(T.(groupVar));

    if isempty(customColors)
        colors = lines(numel(levels));
    else
        colors = customColors;
    end

    xRange = linspace(min(T.(xAxisVar)),max(T.(xAxisVar)),100)';
    lblX = getPrettyLabel(xAxisVar);
    lblY = getPrettyLabel(respVar);
    lblGroup = getPrettyLabel(groupVar);

    for i = 1:numel(levels)

        lvl = levels(i);
        color = colors(i,:);

        % ---- Prediction table ----
        T_pred = table();

        if strcmp(xAxisVar,x2Name)
            T_pred.(x2Name) = xRange;
            T_pred.(x3Name) = repmat(lvl,100,1);
        else
            T_pred.(x3Name) = xRange;
            T_pred.(x2Name) = repmat(lvl,100,1);
        end

        T_pred.(x2x3Name) = T_pred.(x2Name).*T_pred.(x3Name);

        [yPred,yCI] = predict(mdl,T_pred);

        xPlot = xRange*xScale;

        % ---- Confidence band ----
        fill([xPlot;flipud(xPlot)], ...
             [yCI(:,1);flipud(yCI(:,2))], ...
             color,'FaceAlpha',0.15,'EdgeColor','none', ...
             'HandleVisibility','off');

        % ---- Regression line ----
        plot(xPlot,yPred,'--','Color',color,'LineWidth',2, ...
             'HandleVisibility','off');

        % ---- Raw data ----
        idx = T.(groupVar)==lvl & ~outliers;

        % ---- Custom legend text for LCP Core ----
        if contains(groupVar,'LCP','IgnoreCase',true)
            if lvl == 0
                legendText = 'LCP Core = no';
            else
                legendText = 'LCP Core = yes';
            end
        else
            legendText = sprintf('%s = %g',lblGroup,lvl*legendScale);
        end

        scatter(T.(xAxisVar)(idx)*xScale, ...
                T.(respVar)(idx), ...
                60,color,'filled','o', ...
                'DisplayName',legendText);
    end

    xlabel(lblX,'FontWeight','bold');
    ylabel(lblY,'FontWeight','bold');
    grid on;
    legend('show','Location','northeast');
end

%% ================= Labels =================
function niceLabel = getPrettyLabel(rawName)

    if strcmpi(rawName,'LCP')
        niceLabel = 'LCP, %';

    elseif contains(rawName,'PullSpeed','IgnoreCase',true)
        niceLabel = 'Pull speed, cm/s';

    elseif contains(rawName,'Modulus','IgnoreCase',true)
        niceLabel = 'Modulus, MPa';

    elseif contains(rawName,'Stress','IgnoreCase',true)
        niceLabel = 'Stress at break, MPa';

    elseif contains(rawName,'Strain','IgnoreCase',true)
        niceLabel = 'Strain at break, %';

    else
        niceLabel = strrep(rawName,'_',' ');
    end
end
