# Supplementary material for: Process and Structure Modeling of Architected Thermoplastic Composites Using Shape Forming Elements
Source: Polymers (Basel). 2026 Apr 30;18(9):1098. doi: 10.3390/polym18091098 (PMC13165670; doi:10.3390/polym18091098)
Supplement: Supplementary file 1 [file polymers-18-01098-s001.zip › Supplemental Materials Matlab/Model_Strain_Combinatorics.m]

%% SFE Mechanical Testing: Best Subsets Regression for Strain at Break
clear; clc; close all;

% Suppress rank deficiency warnings during combinatorial search
warning('off', 'stats:LinearModel:RankDeficientMsg');

%% 1. Load Extracted Microscopy Features
feats = readtable('SFE_Extracted_Features.csv');
feats.SFE_Type = categorical(feats.SFE_Type);
feats.Core_Material = categorical(feats.Core_Material);
feats.Pull_Speed = categorical(string(feats.Pull_Speed)); 

%% 2. Load and Format Tensile Results
tensileFiles = {'20251215_Ibeam_Summary.csv', '20260127_BarnDoor_Summary.csv', '20260127_Jacks_Summary.csv'};
sfeTypes = {'IBeam', 'BarnDoor', 'Jacks'};
tensileData = table();

for i = 1:length(tensileFiles)
    tmpT = readtable(tensileFiles{i});
    tmpT.SFE_Type = repmat(categorical(sfeTypes(i)), height(tmpT), 1);
    
    coreMatStr = repmat("APA", height(tmpT), 1);
    coreMatStr(tmpT.("LCPCore_1_yes_") == 1) = "LCP"; 
    tmpT.Core_Material = categorical(coreMatStr);
    
    pullSpeedStr = repmat("1", height(tmpT), 1);
    pullSpeedStr(tmpT.("PullSpeed_Cm_s") > 1.0) = "3"; 
    tmpT.Pull_Speed = categorical(pullSpeedStr);
    
    tmpT.Properties.VariableNames{6} = 'Strain_At_Break_Pct';
    tensileData = [tensileData; tmpT];
end

%% 3. Join Datasets & Engineer Features
mergedT = innerjoin(tensileData, feats, 'Keys', {'SFE_Type', 'Core_Material', 'Pull_Speed'});

% Feature Engineering
mergedT.Mean_Thickness = mergedT.Total_Area_mm2 ./ mergedT.Interfacial_Perim_mm;
mergedT.Stress_Factor_Z = mergedT.LCP_Iz_mm4 ./ max(mergedT.APA_Iz_mm4, 1e-6); 
mergedT.Stress_Factor_X = mergedT.LCP_Ix_mm4 ./ max(mergedT.APA_Ix_mm4, 1e-6); 
mergedT.Stress_Factor_J = mergedT.LCP_J_mm4 ./ max(mergedT.APA_J_mm4, 1e-6); 
mergedT.Inv_Total_Area = 1 ./ mergedT.Total_Area_mm2;

%% 4. Define Candidate Predictor Pool
% We will test all combinations of these 8 physically meaningful features
candidate_preds = {'PullSpeed_Cm_s', 'Total_Area_mm2', 'Interfacial_Perim_mm', ...
                   'LCP_Iz_mm4', 'APA_Iz_mm4', 'Mean_Thickness_mm', 'Inv_Total_Area', ...
                   'Aspect_Ratio', 'Mean_Thickness', 'Stress_Factor_X','Stress_Factor_Z','Stress_Factor_J'};

%% 5. Normalize Predictors to [0, 1] Range
for v = 1:length(candidate_preds)
    varName = candidate_preds{v};
    if ismember(varName, mergedT.Properties.VariableNames)
        varMin = min(mergedT.(varName));
        varMax = max(mergedT.(varName));
        if varMax > varMin
            mergedT.(varName) = (mergedT.(varName) - varMin) ./ (varMax - varMin);
        else
            mergedT.(varName) = zeros(height(mergedT), 1); 
        end
    end
end

fprintf('Data prepared. Running combinatorial search for Strain_At_Break_Pct...\n\n');

%% 6. Combinatorial Search (Best Subsets)
numFactors = [3,4,5,6];

for k = numFactors
    % Generate all combinations of k predictors from the pool
    combos = nchoosek(candidate_preds, k);
    numCombos = size(combos, 1);
    
    % Structure to hold results
    results = struct('Predictors', cell(numCombos, 1), 'AdjR2', cell(numCombos, 1), 'Formula', cell(numCombos, 1));
    
    for c = 1:numCombos
        preds = combos(c, :);
        formula = sprintf('Strain_At_Break_Pct ~ %s', strjoin(preds, ' + '));
        
        % Fit Model 1
        mdl = fitlm(mergedT, formula);
        
        % 2-Pass Fit (Remove Outliers)
        studRes = mdl.Residuals.Studentized;
        tcrit = tinv(0.95, mdl.DFE);
        outliers = abs(studRes) > tcrit;
        
        mdl_clean = fitlm(mergedT(~outliers, :), formula);
        
        % Store Results
        results(c).Predictors = strjoin(preds, ', ');
        results(c).AdjR2 = mdl_clean.Rsquared.Adjusted;
        results(c).Formula = formula;
    end
    
    % Sort results descending by Adjusted R-Squared
    T_res = struct2table(results);
    T_res = sortrows(T_res, 'AdjR2', 'descend');
    
    % Print the Top 3 Models for this 'k'
    fprintf('=====================================================\n');
    fprintf('TOP MODELS WITH %d FACTORS\n', k);
    fprintf('=====================================================\n');
    
    for idx = 1:min(3, height(T_res))
        fprintf('Rank %d: Adj R-Squared = %.3f\n', idx, T_res.AdjR2(idx));
        fprintf('         Predictors: %s\n\n', T_res.Predictors{idx});
        
        % If it's the #1 ranked model, optionally display the full coefficients
        if idx == 1
            best_mdl = fitlm(mergedT, T_res.Formula{idx});
            outliers = abs(best_mdl.Residuals.Studentized) > tinv(0.95, best_mdl.DFE);
            best_mdl_clean = fitlm(mergedT(~outliers, :), T_res.Formula{idx});
            disp(best_mdl_clean);
        end
    end
end

warning('on', 'stats:LinearModel:RankDeficientMsg');
