# Supplementary material for: Process and Structure Modeling of Architected Thermoplastic Composites Using Shape Forming Elements
Source: Polymers (Basel). 2026 Apr 30;18(9):1098. doi: 10.3390/polym18091098 (PMC13165670; doi:10.3390/polym18091098)
Supplement: Supplementary file 1 [file polymers-18-01098-s001.zip › Supplemental Materials Matlab/Structure_Property_Regression_v7_Final_Factors.m]

%% SFE Mechanical Testing: Parsimonious Geometric Regressions
clear; clc; close all;

%% 1. Load Extracted Microscopy Features
feats = readtable('SFE_Extracted_Features.csv');

% Convert string columns to categorical
feats.SFE_Type = categorical(feats.SFE_Type);
feats.Core_Material = categorical(feats.Core_Material);
feats.Pull_Speed = categorical(string(feats.Pull_Speed)); 

%% 2. Load and Format Tensile Results
tensileFiles = {'20251215_Ibeam_Summary.csv', '20251215_BarnDoor_Summary.csv', '20251215_Jacks_Summary.csv'};
sfeTypes = {'IBeam', 'BarnDoor', 'Jacks'};
tensileData = table();

for i = 1:length(tensileFiles)
    tmpT = readtable(tensileFiles{i});
    
    tmpT.SFE_Type = repmat(categorical(sfeTypes(i)), height(tmpT), 1);
    
    coreMatStr = repmat("APA", height(tmpT), 1);
    coreMatStr(tmpT.("LCPCore_1_yes_") == 1) = "LCP"; 
    tmpT.Core_Material = categorical(coreMatStr);
    
    pullSpeedStr = repmat("1", height(tmpT), 1);
    pullSpeedStr(tmpT.("PullSpeed_Cm_s") > 1.0) = "3"; 
    tmpT.Pull_Speed = categorical(pullSpeedStr);
    
    tmpT.Properties.VariableNames{4} = 'Modulus_MPa';
    tmpT.Properties.VariableNames{5} = 'Stress_At_Break_MPa';
    tmpT.Properties.VariableNames{6} = 'Strain_At_Break_Pct';
    
    tensileData = [tensileData; tmpT];
end

%% 3. Join Datasets & Engineer Features
mergedT = innerjoin(tensileData, feats, 'Keys', {'SFE_Type', 'Core_Material', 'Pull_Speed'});
fprintf('Successfully merged %d tensile specimens.\n\n', height(mergedT));

% Feature Engineering
mergedT.Section_Thickness = mergedT.Total_Area_mm2 ./ mergedT.Interfacial_Perim_mm;
mergedT.Draw_Ratio = 20./mergedT.Total_Area_mm2;

%% 4. Define Parsimonious Predictor Sets
preds_modulus = {'PullSpeed_Cm_s', 'Interfacial_Perim_mm'};
preds_stress  = {'PullSpeed_Cm_s','Interfacial_Perim_mm','Stress_Factor_X', 'APA_Iz_mm4'};
preds_strain  = {'Total_Area_mm2', 'LCP_Iz_mm4','Mean_Thickness_mm','Stress_Factor_X','Inv_Total_Area'};

%% 5. Normalize Predictors to [0, 1] Range
all_used_preds = unique([preds_modulus, preds_stress, preds_strain]);

for v = 1:length(all_used_preds)
    varName = all_used_preds{v};
    if ismember(varName, mergedT.Properties.VariableNames)
        varMin = min(mergedT.(varName));
        varMax = max(mergedT.(varName));
        if varMax > varMin
            mergedT.(varName) = (mergedT.(varName) - varMin) ./ (varMax - varMin);
        else
            mergedT.(varName) = zeros(height(mergedT), 1); 
        end
    end
end
fprintf('Predictors successfully normalized to a [0, 1] scale.\n\n');

%% 6. Perform Regressions
% MODEL 1: MODULUS (Stiffness)
formula_mod = sprintf('Modulus_MPa ~ %s', strjoin(preds_modulus, ' + '));
mdl_mod = fitlm(mergedT, formula_mod);
outliers_mod = abs(mdl_mod.Residuals.Studentized) > tinv(0.95, mdl_mod.DFE);
mdl_mod_clean = fitlm(mergedT(~outliers_mod, :), formula_mod);

% MODEL 2: STRESS AT BREAK (Strength)
formula_stress = sprintf('Stress_At_Break_MPa ~ %s', strjoin(preds_stress, ' + '));
mdl_stress = fitlm(mergedT, formula_stress);
outliers_stress = abs(mdl_stress.Residuals.Studentized) > tinv(0.95, mdl_stress.DFE);
mdl_stress_clean = fitlm(mergedT(~outliers_stress, :), formula_stress);

% MODEL 3: STRAIN AT BREAK (Ductility)
formula_strain = sprintf('Strain_At_Break_Pct ~ %s', strjoin(preds_strain, ' + '));
mdl_strain = fitlm(mergedT, formula_strain);
outliers_strain = abs(mdl_strain.Residuals.Studentized) > tinv(0.95, mdl_strain.DFE);
mdl_strain_clean = fitlm(mergedT(~outliers_strain, :), formula_strain);


%% 7. Plotting Predicted vs. Observed Data (1x3 Horizontal Layout)
% Set up the figure for 3 horizontal subplots
figure('Color', 'w', 'Position', [100, 200, 1300, 400], 'Name', 'Structure-Property Model Validation');

% Organize responses, models, and titles for easy looping
responses = {'Modulus_MPa', 'Stress_At_Break_MPa', 'Strain_At_Break_Pct'};
models = {mdl_mod_clean, mdl_stress_clean, mdl_strain_clean};
outliers_list = {outliers_mod, outliers_stress, outliers_strain};
titles = {'Elastic Modulus (MPa)', 'Peak Stress (MPa)', 'Elongation to Failure (%)'};

% Define SFE types 
sfe_types = unique(mergedT.SFE_Type); 
inlierColor = [0.2 0.5 0.8]; % Soft Blue
outlierColor = [0.9 0.2 0.2]; % Red
confColor = [0.85 0.85 0.85]; % Light Gray for confidence interval

for i = 1:3
    subplot(1, 3, i); 
    hold on;
    
    % Extract data for current model
    obs = mergedT.(responses{i});
    pred = predict(models{i}, mergedT);
    outs = outliers_list{i};
    
    % Determine axis limits
    min_val = min([obs; pred]) * 0.9;
    max_val = max([obs; pred]) * 1.1;
    ideal_x = [min_val, max_val];
    
    % --- Plot Smooth Prediction Band relative to Ideal Line ---
    % Calculate 95% margin using model RMSE and two-tailed t-statistic
    rmse = models{i}.RMSE;
    tcrit = tinv(0.975, models{i}.DFE); 
    PI_margin = tcrit * rmse;
    
    % Create the shaded polygon parallel to the ideal line
    x_fill = [ideal_x, fliplr(ideal_x)];
    y_fill = [(ideal_x - PI_margin), fliplr(ideal_x + PI_margin)];
    fill(x_fill, y_fill, confColor, 'LineStyle', 'none', 'FaceAlpha', 0.5, 'HandleVisibility', 'off');

    % Plot the actual Ideal 1:1 line 
    plot(ideal_x, ideal_x, 'k--', 'LineWidth', 1.5, 'HandleVisibility', 'off');
    
    % --- Purely Text-Based Custom Legend via Standard Spacing ---
    if i == 1
        leg_handles = [];
        leg_labels = {};
        
        % 1. Ideal Line Entry
        leg_handles(end+1) = plot(NaN, NaN, 'LineStyle', 'none', 'Marker', 'none'); %#ok<AGROW>
        leg_labels{end+1} = '- - -    Ideal'; %#ok<AGROW>
        
        % 2. Confidence Interval Entry
        h_dummy_conf = fill([NaN NaN NaN], [NaN NaN NaN], confColor, 'LineStyle', 'none', 'FaceAlpha', 0.5);
        leg_handles(end+1) = h_dummy_conf; %#ok<AGROW>
        leg_labels{end+1} = '   95% Prediction Interval'; %#ok<AGROW>
    end
    
    % Loop through each SFE type to plot them with specific Unicode shapes
    for j = 1:length(sfe_types)
        sfe = string(sfe_types(j));
        
        % Assign specific characters and font formatting based on SFE
        switch sfe
            case "Jacks"
                mChar = char(9827); % Club symbol (♣)
                fWeight = 'normal';
                fSize = 16;
                sfeLabel = 'Jacks';
                fName = 'Helvetica'; 
                
                % 3 spaces before, 5 spaces after
                legStr = ['   \fontname{Helvetica}', mChar, '     ', sfeLabel];
                
            case "IBeam"
                mChar = char(73); % Capital 'I'
                fWeight = 'bold';
                fSize = 14;
                sfeLabel = 'I-Beam';
                fName = 'Times New Roman'; 
                
                % 2 spaces before (I is narrow), 6 spaces after
                legStr = ['  \fontname{Times New Roman}\bf{', mChar, '}\rm\fontname{Helvetica}      ', sfeLabel];
                
            case "BarnDoor"
                mChar = char(9746); % Ballot Box with X (☒)
                fSize = 13.5; % Reduced by 10%
                fWeight = 'normal';
                sfeLabel = 'Barn Door';
                fName = 'Helvetica';
                
                % 3 spaces before, 5 spaces after
                legStr = ['   \fontname{Helvetica}', mChar, '     ', sfeLabel];
                
            otherwise
                mChar = 'o';
                fWeight = 'normal';
                fSize = 14;
                sfeLabel = char(sfe);
                fName = 'Helvetica';
                legStr = ['   \fontname{Helvetica}', mChar, '     ', sfeLabel];
        end
        
        % Add SFE entry to the legend
        if i == 1
            leg_handles(end+1) = plot(NaN, NaN, 'LineStyle', 'none', 'Marker', 'none'); %#ok<AGROW> 
            leg_labels{end+1} = legStr; %#ok<AGROW> 
        end
        
        % Plot Inliers using text instead of scatter
        idx_in = (mergedT.SFE_Type == sfe) & ~outs;
        if any(idx_in)
            text(obs(idx_in), pred(idx_in), repmat({mChar}, sum(idx_in), 1), ...
                'Color', inlierColor, 'FontSize', fSize, 'FontWeight', fWeight, 'FontName', fName, ...
                'HorizontalAlignment', 'center', 'VerticalAlignment', 'middle');
        end
        
        % Plot Outliers using text
        idx_out = (mergedT.SFE_Type == sfe) & outs;
        if any(idx_out)
            text(obs(idx_out), pred(idx_out), repmat({mChar}, sum(idx_out), 1), ...
                'Color', outlierColor, 'FontSize', fSize, 'FontWeight', fWeight, 'FontName', fName, ...
                'HorizontalAlignment', 'center', 'VerticalAlignment', 'middle');
        end
    end
    
    % Add explicit outlier color indicator to legend 
    if i == 1
        leg_handles(end+1) = plot(NaN, NaN, 'LineStyle', 'none', 'Marker', 'none'); %#ok<AGROW> 
        leg_labels{end+1} = '         \color[rgb]{0.9,0.2,0.2}Outliers (Red)'; %#ok<AGROW> 
    end
    
    % Aesthetics and Labels (Titles removed, 1x3 Layout)
    axis([min_val max_val min_val max_val]);
    xlabel(['Observed ', titles{i}], 'FontWeight', 'bold');
    ylabel(['Predicted ', titles{i}], 'FontWeight', 'bold');
    grid on;
    box on;
    
    % Attach custom spacing legend to the first plot
    if i == 1
        legend(leg_handles, leg_labels, 'Location', 'northwest', 'FontSize', 10, 'Interpreter', 'tex');
    end
end
