# Supplementary material for: Process and Structure Modeling of Architected Thermoplastic Composites Using Shape Forming Elements
Source: Polymers (Basel). 2026 Apr 30;18(9):1098. doi: 10.3390/polym18091098 (PMC13165670; doi:10.3390/polym18091098)
Supplement: Supplementary file 1 [file polymers-18-01098-s001.zip › Supplemental Materials Matlab/SFE_Processed_Feature_Extraction_v5.m]

% SFE_Processed_Feature_Extraction_v5.m
% Reads auto-cropped SFE images, forces 50/50 segmentation, 
% calculates geometric properties including Ix, Iz, and Polar Moment (J), 
% and exports colored visualization.
% UPDATE: Now prints detailed 'Header: Data' list for each specimen.

clear; clc; close all;

% --- 1. Setup and Initialization ---
imageDir = fullfile(pwd, 'Processed'); % Adjust if your path is different
files = dir(fullfile(imageDir, '*px.png')); % Specifically target the scaled images

% Component Moduli
E_APA = 1000; % MPa (1 GPa)
E_LCP = 6000; % MPa (6 GPa)

% Initialize Results Table
numFiles = length(files);
% Pre-allocating basic columns (22 initially)
varNames = {'SFE_Type', 'Core_Material', 'Pull_Speed', ...
            'Total_Area_mm2', 'LCP_Area_mm2', 'APA_Area_mm2', ...
            'Interfacial_Perim_mm', ...
            'Total_Iz_mm4', 'LCP_Iz_mm4', 'APA_Iz_mm4', 'y_neutral_mm', ...
            'Total_Ix_mm4', 'LCP_Ix_mm4', 'APA_Ix_mm4', 'x_neutral_mm', ...
            'Total_J_mm4', 'LCP_J_mm4', 'APA_J_mm4', ...
            'Predicted_Modulus_MPa', ...
            'Mean_Width_mm', 'Mean_Thickness_mm', 'Aspect_Ratio'};

varTypes = {'string', 'string', 'string', ...
            'double', 'double', 'double', ...
            'double', ...
            'double', 'double', 'double', 'double', ...
            'double', 'double', 'double', 'double', ...
            'double', 'double', 'double', ...
            'double', ...
            'double', 'double', 'double'};

resultsTable = table('Size', [numFiles, 22], ...
    'VariableTypes', varTypes, ...
    'VariableNames', varNames);

for i = 1:numFiles
    % --- 2. Parse Filename ---
    fileName = files(i).name;
    % Assuming format: Type_CoreMat_Speed_Scale_XXXpx.png
    nameParts = split(fileName, '_');
    
    sfeType = nameParts{1};
    coreMat = nameParts{2};
    pullSpeed = nameParts{3};
    
    scaleStr = replace(nameParts{5}, 'px.png', '');
    scalePixels = str2double(scaleStr);
    
    % --- 3. Image Calibration ---
    h = 1.0 / scalePixels; % mm per pixel
    pixelArea = h^2; % mm^2
    
    img = imread(fullfile(imageDir, fileName));
    if size(img, 3) == 3
        img = rgb2gray(img);
    end
    
    img_smooth = imgaussfilt(img, 2);
    polymerMask = img_smooth < 240;
    polymerMask = imfill(polymerMask, 'holes');
    
    % --- 4. 50/50 Segmentation Calibration ---
    % Force median split based on polymer pixels only
    polymerIntensities = img_smooth(polymerMask);
    threshold = double(median(polymerIntensities));
    
    lcpMask = (img_smooth >= threshold) & polymerMask;
    apaMask = (img_smooth < threshold) & polymerMask;
    
    % --- 5. Basic Geometric Features ---
    lcpArea = sum(lcpMask, 'all') * pixelArea;
    apaArea = sum(apaMask, 'all') * pixelArea;
    totalArea = lcpArea + apaArea;
    
    lcpDilated = imdilate(lcpMask, strel('square', 3));
    interfaceMask = lcpDilated & apaMask;
    interfacialPerim = sum(interfaceMask, 'all') * h;
    
    % --- 6. Macroscopic Dimensions ---
    colThicknesses = sum(polymerMask, 1);
    meanThickness_mm = mean(colThicknesses(colThicknesses > 0)) * h;
    
    rowWidths = sum(polymerMask, 2);
    meanWidth_mm = mean(rowWidths(rowWidths > 0)) * h;
    
    aspectRatio = meanWidth_mm / meanThickness_mm;

    % --- 7. Structural Properties (Euler-Bernoulli & Polar) ---
    [rows, cols] = size(img);
    [X, Y] = meshgrid(1:cols, 1:rows);
    X_phys = X .* h; % Horizontal coordinate in mm
    Y_phys = Y .* h; % Vertical coordinate in mm
    
    % 7a. Composite Neutral Axes (x_c, y_c)
    sum_x_lcp = sum(X_phys(lcpMask)) * pixelArea;
    sum_x_apa = sum(X_phys(apaMask)) * pixelArea;
    x_c = (E_LCP * sum_x_lcp + E_APA * sum_x_apa) / ...
          (E_LCP * lcpArea + E_APA * apaArea);

    sum_y_lcp = sum(Y_phys(lcpMask)) * pixelArea;
    sum_y_apa = sum(Y_phys(apaMask)) * pixelArea;
    y_c = (E_LCP * sum_y_lcp + E_APA * sum_y_apa) / ...
          (E_LCP * lcpArea + E_APA * apaArea);
          
    % 7b. Moments of Inertia (Iz) around horizontal axis (Bending)
    Iz_lcp = sum((Y_phys(lcpMask) - y_c).^2) * pixelArea;
    Iz_apa = sum((Y_phys(apaMask) - y_c).^2) * pixelArea;
    Iz_total = Iz_lcp + Iz_apa;
    
    % 7c. Moments of Inertia (Ix) around vertical axis
    Ix_lcp = sum((X_phys(lcpMask) - x_c).^2) * pixelArea;
    Ix_apa = sum((X_phys(apaMask) - x_c).^2) * pixelArea;
    Ix_total = Ix_lcp + Ix_apa;

    % 7d. Polar/Rotational Moment of Inertia (J = Ix + Iz)
    J_lcp = Ix_lcp + Iz_lcp;
    J_apa = Ix_apa + Iz_apa;
    J_total = Ix_total + Iz_total;
    
    % 7e. Predicted Flexural Modulus
    % Based on Parallel Axis Theorem weighting
    E_f_predicted = (E_LCP * Iz_lcp + E_APA * Iz_apa) / Iz_total;
    
    % --- 8. Store Results ---
    resultsTable(i, :) = {sfeType, coreMat, pullSpeed, ...
                          totalArea, lcpArea, apaArea, ...
                          interfacialPerim, ...
                          Iz_total, Iz_lcp, Iz_apa, y_c, ...
                          Ix_total, Ix_lcp, Ix_apa, x_c, ...
                          J_total, J_lcp, J_apa, ...
                          E_f_predicted, ...
                          meanWidth_mm, meanThickness_mm, aspectRatio};
                          
    % --- 9. Generate and Save Segmented Image ---
    segImgR = 255 * uint8(~polymerMask);
    segImgG = 255 * uint8(~polymerMask);
    segImgB = 255 * uint8(~polymerMask);
    
    % APA Color (Dimmer)
    segImgR(apaMask) = img(apaMask) * 0.4;
    segImgG(apaMask) = img(apaMask) * 0.4 + 50;
    segImgB(apaMask) = img(apaMask) * 0.4 + 150;
    
    % LCP Color (Brighter)
    segImgR(lcpMask) = img(lcpMask) * 0.4 + 150;
    segImgG(lcpMask) = img(lcpMask) * 0.4 + 50;
    segImgB(lcpMask) = img(lcpMask) * 0.4;
    
    % Interface Line (Green)
    segImgR(interfaceMask) = 0;
    segImgG(interfaceMask) = 255;
    segImgB(interfaceMask) = 0;
    
    outImg = cat(3, segImgR, segImgG, segImgB);
    
    [~, baseName, ~] = fileparts(fileName);
    outFileName = fullfile(imageDir, sprintf('%s_Segmented.png', baseName));
    imwrite(outImg, outFileName);
end

% --- 10. Post-Loop Calculations (Derived Columns) ---
%resultsTable.Mean_Thickness = resultsTable.Total_Area_mm2 ./ resultsTable.Interfacial_Perim_mm; 
% Note: Original code used Area/Perim for thickness? Keeping consistent with provided script logic,
% though usually Thickness = Area/Width. 

resultsTable.Stress_Factor_Z = resultsTable.LCP_Iz_mm4 ./ max(resultsTable.APA_Iz_mm4, 1e-6); 
resultsTable.Stress_Factor_X = resultsTable.LCP_Ix_mm4 ./ max(resultsTable.APA_Ix_mm4, 1e-6); 
resultsTable.Stress_Factor_J = resultsTable.LCP_J_mm4 ./ max(resultsTable.APA_J_mm4, 1e-6); 
resultsTable.Inv_Total_Area = 1 ./ resultsTable.Total_Area_mm2;
% Assuming initial Area ~ 20mm^2 for Draw Ratio calc
resultsTable.Draw_Ratio = 20 ./ resultsTable.Total_Area_mm2;


% --- 11. Write Out Results Per Specimen (Requested Format) ---
disp('Feature extraction complete. Printing individual specimen data...');

% Get list of all column headers
columnHeaders = resultsTable.Properties.VariableNames;

for i = 1:height(resultsTable)
    fprintf('\n----------------------------------------\n');
    fprintf('Specimen %d: %s %s\n', i, resultsTable.SFE_Type(i), resultsTable.Core_Material(i));
    fprintf('----------------------------------------\n');
    
    for j = 1:length(columnHeaders)
        header = columnHeaders{j};
        value = resultsTable{i, header};
        
        % Check type to format print correctly
        if isstring(value) || ischar(value)
            if value=="1",value="Low";end
            if value=="3",value="High";end
            fprintf('%s: %s\n', header, value);
        elseif isnumeric(value)
            % Print with high precision for physics calculations
            if value<10
                fprintf('%s: %.3f\n', header, value);
            elseif value<1000
                fprintf('%s: %.2f\n', header, value);
            else
                fprintf('%s: %.0f\n', header, value);
            end
        else
            disp([header, ': [Complex Data]']);
        end
    end
end

% Save Full Table
writetable(resultsTable, fullfile(imageDir, 'SFE_Extracted_Features.csv'));
disp('Data saved to CSV.');
